# Supplementary material for: System Complexity in Influenza Infection and Vaccination: Effects upon Excess Winter Mortality
Source: Infect Dis Rep. 2022 Apr 21;14(3):287–309. doi: 10.3390/idr14030035 (PMC9149983; doi:10.3390/idr14030035)
Supplement: Supplementary file 1 [file idr-14-00035-s001.zip]

Archive with 1 entries (1 files):
- idr-1674367-supplementary.pdf
